# Supplementary material for: Uncoupling Lipid Synthesis from Adipocyte Development
Source: Biomedicines. 2023 Apr 9;11(4):1132. doi: 10.3390/biomedicines11041132 (PMC10135928; doi:10.3390/biomedicines11041132)
Supplement: Supplementary file 1 [file biomedicines-11-01132-s001.zip]

Archive with 1 entries (1 files):
- biomedicines-2280207-supplementary.pdf
